# Supplementary material for: Insights into the self-assembly and interaction of sars-cov-2 fusion peptides with biomimetic plasma membranes
Source: Nat Commun. 2025 Dec 20;17:915. doi: 10.1038/s41467-025-67640-5 (PMC12830992; doi:10.1038/s41467-025-67640-5)
Supplement: Supplementary file 4 — Source Data [file 41467_2025_67640_MOESM4_ESM.xlsx]

## Sheet: Figure 1D
A_PM	PM	A_FP1	FP1	A_FP2	FP2	A_FP4	FP4			err_A_FP1	errFP1	err_A_FP2	err_FP2	err_A_FP4	err_FP4
60.8484	5	79.2849	5	71.7857	5	82.6385	5	1	1.21697	1.18927	1	1.07678	1	1.23958	1
56.7358	10	72.7936	10	63.1524	10	77.9275	10	1	1.13472	1.0919	1	0.94729	1	1.16891	1
53.0559	15	67.7998	15	57.9607	15	73.4279	15	1	1.06112	1.017	1	0.86941	1	1.10142	1
48.8381	20	58.83	20	53.4595	20	68.9045	20	1	0.97676	0.88245	1	0.80189	1	1.03357	1
46.4712	25	52.2049	25	49.2385	25	64.5937	25	1	0.92942	0.78307	1	0.73858	1	0.96891	1
44.6158	30	48.8156	30	45.0559	30	60.0987	30	1	0.89232	0.73223	1	0.67584	1	0.90148	1
43.2329	35	45.7952	35	43.1856	35	52.8741	35	1	0.86466	0.68693	1	0.64778	1	0.79311	1
42.2067	40	38.1876	40	35.7558	40	39.5896	40	1	0.84413	0.57281	1	0.53634	1	0.59384	1
42.2351	45							1	0.8447

## Sheet: Figure 1E
	Fp1	FP2	Fp4
5	15.857	14.3571	16.5277
10	14.5587	12.6305	15.5855
15	13.56	11.5921	14.6856
20	11.766	10.6919	13.7809
25	10.441	9.8477	12.9187
30	9.76311	9.01117	12.0198
35	9.15904	8.63712	10.5748
40	7.63752	7.15116	7.91793

## Sheet: Figure 1F
press	FP2	PM	FP1	FP4
5	41.5749	73.978	61.0697	87.7094	1	2.07874	3.6989	3.05348	4.38547
10	48.6979	73.0327	64.4772	84.6516	1	2.4349	3.65163	3.22386	4.23258
15	60.1022	67.4916	52.8389	81.3787	1	3.00511	3.37458	2.64195	4.06894
20	61.3546	80.5316	38.5965	78.0424	1	3.06773	4.02658	1.92982	3.90212
25	58.5932	111.701	58.2062	73.386	1	2.92966	5.58506	2.91031	3.6693
30	87.1561	140.774	76.4112	54.222	1	4.35781	7.03868	3.82056	2.7111
35	72.2571	183.472	52.9543	28.2468	1	3.61286	9.17362	2.64771	1.41234
40	24.0626		25.0984	14.9007	1	1.20313		1.25492	0.74504

## Sheet: Figure 1G
	PM 20		PM 20 fit		FP1 20		FP1 20 fit		FP2 20		FP2 20 fit		FP4 20		FP4 20 fit
0.9958	0.0536	0.9958	0.09228	0.9958	0.0285	0.9958	0.09699	0.9958	-0.0108	0.9958	0.08301	0.9958	-0.00883	0.9958	0.10172
1.0036	0.067	1.00936	0.12324	1.0036	0.00363	1.00936	0.13013	1.0036	0.0801	1.00936	0.11288	1.0036	0.0245	1.0102	0.13719
1.0114	0.0545	1.02291	0.16144	1.0114	0.046	1.02291	0.17102	1.0114	0.0517	1.02291	0.15034	1.0114	0.085	1.02461	0.18081
1.0191	0.0149	1.03647	0.20747	1.0191	0.1159	1.03647	0.22015	1.0191	0.0818	1.03647	0.19608	1.0191	0.0982	1.03901	0.23286
1.0269	0.0857	1.05003	0.26153	1.0269	0.1737	1.05003	0.27758	1.0269	0.1147	1.05003	0.25046	1.0269	0.0648	1.05342	0.29305
1.0347	0.174	1.06358	0.32341	1.0347	0.2168	1.06358	0.34281	1.0347	0.1653	1.06358	0.3133	1.0347	0.0953	1.06782	0.36038
1.0425	0.1457	1.07714	0.39232	1.0425	0.3607	1.07714	0.41467	1.0425	0.0944	1.07714	0.3838	1.0425	0.226	1.08222	0.43306
1.0502	0.2964	1.0907	0.46683	1.0502	0.2241	1.0907	0.49132	1.0502	0.2361	1.0907	0.46044	1.0502	0.2041	1.09663	0.50852
1.058	0.2957	1.10425	0.54492	1.058	0.3115	1.10425	0.57018	1.058	0.2537	1.10425	0.54097	1.058	0.2854	1.11103	0.58351
1.0658	0.2792	1.11781	0.62397	1.0658	0.3559	1.11781	0.64812	1.0658	0.3473	1.11781	0.62245	1.0658	0.3466	1.12544	0.65427
1.0736	0.3264	1.13137	0.70086	1.0736	0.3492	1.13137	0.72161	1.0736	0.3241	1.13137	0.70138	1.0736	0.3792	1.13984	0.71686
1.0813	0.4642	1.14493	0.77224	1.0813	0.4446	1.14493	0.78694	1.0813	0.3506	1.14493	0.77399	1.0813	0.4497	1.15425	0.76753
1.0891	0.4708	1.15848	0.83469	1.0891	0.3646	1.15848	0.84057	1.0891	0.43	1.15848	0.83645	1.0891	0.4529	1.16865	0.80301
1.0969	0.5185	1.17204	0.885	1.0969	0.526	1.17204	0.87944	1.0969	0.534	1.17204	0.88527	1.0969	0.5715	1.18305	0.82097
1.1047	0.5966	1.1856	0.92047	1.1047	0.6242	1.1856	0.90123	1.1047	0.5192	1.1856	0.91756	1.1047	0.6256	1.19746	0.82017
1.1124	0.6105	1.19915	0.93913	1.1124	0.5932	1.19915	0.90461	1.1124	0.6059	1.19915	0.93136	1.1124	0.6216	1.21186	0.80067
1.1202	0.7573	1.21271	0.93992	1.1202	0.612	1.21271	0.88937	1.1202	0.6822	1.21271	0.92583	1.1202	0.7272	1.22627	0.76379
1.128	0.6086	1.22627	0.92279	1.128	0.6806	1.22627	0.85645	1.128	0.7915	1.22627	0.9013	1.128	0.681	1.24067	0.71199
1.1358	0.7053	1.23982	0.88872	1.1358	0.7701	1.23982	0.80782	1.1358	0.7641	1.23982	0.85928	1.1358	0.6398	1.25508	0.64855
1.1435	0.8509	1.25338	0.8396	1.1435	0.8756	1.25338	0.74632	1.1435	0.8141	1.25338	0.80228	1.1435	0.9066	1.26948	0.57728
1.1513	0.8519	1.26694	0.7781	1.1513	1	1.26694	0.67536	1.1513	0.8045	1.26694	0.73357	1.1513	0.8432	1.28388	0.50211
1.1591	0.9007	1.28049	0.70736	1.1591	0.8352	1.28049	0.5986	1.1591	0.9677	1.28049	0.65688	1.1591	0.6737	1.29829	0.42677
1.1668	0.9085	1.29405	0.63081	1.1668	0.9226	1.29405	0.51969	1.1668	0.9052	1.29405	0.57604	1.1668	1	1.31269	0.35445
1.1746	0.874	1.30761	0.55183	1.1746	0.9374	1.30761	0.44191	1.1746	0.9407	1.30761	0.49471	1.1746	0.9244	1.3271	0.28767
1.1824	0.902	1.32116	0.47354	1.1824	0.8722	1.32116	0.36807	1.1824	0.8703	1.32116	0.41608	1.1824	0.7535	1.3415	0.22814
1.1902	0.822	1.33472	0.39862	1.1902	0.9045	1.33472	0.30028	1.1902	1	1.33472	0.34271	1.1902	0.8477	1.3559	0.1768
1.1979	0.9862	1.34828	0.32916	1.1979	0.9152	1.34828	0.23994	1.1979	0.8144	1.34828	0.27644	1.1979	0.8344	1.37031	0.13389
1.2057	0.9804	1.36184	0.26663	1.2057	0.8305	1.36184	0.1878	1.2057	0.865	1.36184	0.21838	1.2057	0.8254	1.38471	0.09908
1.2135	1	1.37539	0.21187	1.2135	0.8822	1.37539	0.14397	1.2135	0.9942	1.37539	0.16894	1.2135	0.6509	1.39912	0.07164
1.2212	0.8659	1.38895	0.16514	1.2212	0.9797	1.38895	0.10811	1.2212	0.8448	1.38895	0.128	1.2212	0.7959	1.41352	0.05062
1.229	0.9418	1.40251	0.12627	1.229	0.7242	1.40251	0.07951	1.229	0.931	1.40251	0.09497	1.229	0.5828	1.42793	0.03495
1.2368	0.8482	1.41606	0.09471	1.2368	0.7988	1.41606	0.05728	1.2368	0.8486	1.41606	0.06901	1.2368	0.6204	1.44233	0.02358
1.2446	0.8914	1.42962	0.06969	1.2446	0.7773	1.42962	0.04042	1.2446	0.7212	1.42962	0.0491	1.2446	0.5641	1.45673	0.01555
1.2523	0.7337	1.44318	0.0503	1.2523	0.7147	1.44318	0.02793	1.2523	0.7754	1.44318	0.03422	1.2523	0.5888	1.47114	0.01002
1.2601	0.7949	1.45673	0.03561	1.2601	0.708	1.45673	0.01891	1.2601	0.7187	1.45673	0.02335	1.2601	0.5382	1.48554	0.00631
1.2679	0.7531	1.47029	0.02473	1.2679	0.5614	1.47029	0.01254	1.2679	0.7447	1.47029	0.01561	1.2679	0.5508	1.49995	0.00388
1.2756	0.6455	1.48385	0.01685	1.2756	0.6495	1.48385	0.00814	1.2756	0.6099	1.48385	0.01022	1.2756	0.5575	1.51435	0.00233
1.2834	0.7861	1.4974	0.01126	1.2834	0.5896	1.4974	0.00518	1.2834	0.6291	1.4974	0.00655	1.2834	0.4676	1.52875	0.00137
1.2912	0.6154	1.51096	0.00738	1.2912	0.4928	1.51096	0.00323	1.2912	0.5703	1.51096	0.00411	1.2912	0.5224	1.54316	0.000786591
1.2989	0.5314	1.52452	0.00475	1.2989	0.4349	1.52452	0.00197	1.2989	0.5497	1.52452	0.00253	1.2989	0.4295	1.55756	0.000441224
1.3067	0.5577	1.53807	0.003	1.3067	0.3939	1.53807	0.00118	1.3067	0.5186	1.53807	0.00152	1.3067	0.4514	1.57197	0.000241849
1.3145	0.5418	1.55163	0.00185	1.3145	0.3562	1.55163	0.000689416	1.3145	0.4645	1.55163	0.000897278	1.3145	0.4474	1.58637	0.000129539
1.3222	0.3937	1.56519	0.00113	1.3222	0.4006	1.56519	0.000395377	1.3222	0.457	1.56519	0.000518116	1.3222	0.3983	1.60078	6.78004e-05
1.33	0.4628	1.57875	0.00067008	1.33	0.3495	1.57875	0.000222095	1.33	0.4259	1.57875	0.00029299	1.33	0.4373	1.61518	3.46766e-05
1.3378	0.444	1.5923	0.00039143	1.3378	0.2957	1.5923	0.000122197	1.3378	0.3058	1.5923	0.000162258	1.3378	0.3273	1.62958	1.73306e-05
1.3456	0.413	1.60586	0.0002243	1.3456	0.2721	1.60586	6.58537e-05	1.3456	0.2957	1.60586	8.80006e-05	1.3456	0.2345	1.64399	8.4638e-06
1.3533	0.2867	1.61942	0.000126082	1.3533	0.2324	1.61942	3.47613e-05	1.3533	0.2662	1.61942	4.67403e-05	1.3533	0.2319	1.65839	4.03915e-06
1.3611	0.2292	1.63297	6.95229e-05	1.3611	0.2788	1.63297	1.79725e-05	1.3611	0.3351	1.63297	2.43122e-05	1.3611	0.1269	1.6728	1.8836e-06
1.3689	0.2004	1.64653	3.76054e-05	1.3689	0.2217	1.64653	9.1016e-06	1.3689	0.1805	1.64653	1.23846e-05	1.3689	0.2655	1.6872	8.5834e-07
1.3766	0.2734	1.66009	1.99536e-05	1.3766	0.1887	1.66009	4.51464e-06	1.3766	0.2085	1.66009	6.17828e-06	1.3766	0.0502
1.3844	0.1917	1.67364	1.03858e-05	1.3844	0.0569	1.67364	2.19344e-06	1.3844	0.1487	1.67364	3.01842e-06	1.3844	0.0914
1.3922	0.276	1.6872	5.30283e-06	1.3922	0.1523	1.6872	1.04381e-06	1.3922	0.1846	1.6872	1.44417e-06	1.3922	0.0365
1.3999	0.233			1.3999	0.2707			1.3999	0.0959			1.3999	0.0798
1.4077	0.0427			1.4077	0.196			1.4077	0.0696			1.4077	0.0716
1.4155	0.0167			1.4155	0.1402			1.4155	0.0872			1.4155	-0.0227
1.4232	0.043			1.4232	-0.00843			1.4232	0.1189			1.4232	0.038
1.431	0.1036			1.431	0.0359			1.431	0.0533			1.431	0.0396
1.4388	0.1197			1.4388	0.1338			1.4388	0.0181			1.4388	-0.0176
1.4465	0.0834			1.4465	0.0495			1.4465	0.0849			1.4465	0.093
1.4543	0.1192			1.4543	-0.063			1.4543	-0.02			1.4543	0.0731
1.4621	0.0155			1.4621	0.1169			1.4621	0.0557			1.4621	-0.0558
1.4698	0.0574			1.4698	-0.0722			1.4698	0.0691			1.4698	0.0857
1.4776	0.1196			1.4776	0.0788			1.4776	0.0669			1.4776	0.07
1.4854	0.0812			1.4854	0.0664			1.4854	-0.00138			1.4854	0.1024
1.4931	0.1175			1.4931	-0.0535			1.4931	0.0116			1.4931	0.021
1.5009	0.00243			1.5009	-0.0248			1.5009	0.00529			1.5009	-0.00040139
1.5086	0.0266			1.5086	0.0758			1.5086	0.0351			1.5086	-0.00655
1.5164	0.1448			1.5164	0.0944			1.5164	0.00576			1.5164	0.0917
1.5242	0.0947			1.5242	0.2199			1.5242	0.0363			1.5242	0.1112
1.5319	0.1815			1.5319	0.0832			1.5319	0.0056			1.5319	-0.0161
1.5397	0.0386			1.5397	0.0546			1.5397	-0.00531			1.5397	0.0908
1.5475	0.0194			1.5475	0.0611			1.5475	-0.0186			1.5475	0.00064778
1.5552	0.0111			1.5552	0.0656			1.5552	-0.00358			1.5552	0.0454
1.563	-0.0429			1.563	-0.00853			1.563	0.0276			1.563	-0.0132
1.5708	0.0139			1.5708	0.167			1.5708	0.0159			1.5708	0.1222
1.5785	0.0501			1.5785	0.0364			1.5785	0.0303			1.5785	0.0401
1.5863	0.0984			1.5863	0.1278			1.5863	0.1101			1.5863	0.1224
1.594	0.0682			1.594	0.0322			1.594	0.0655			1.594	0.107
1.6018	0.0209			1.6018	-0.0102			1.6018	0.0825			1.6018	0.0245
1.6096	0.0203			1.6096	0.1052			1.6096	0.0786			1.6096	0.0775
1.6173	0.00383			1.6173	0.0613			1.6173	0.00305			1.6173	0.1587
1.6251	0.1559			1.6251	0.031			1.6251	0.1133			1.6251	-0.0212
1.6329	0.0704			1.6329	0.0512			1.6329	-0.0179			1.6329	0.1532
1.6406	-0.0186			1.6406	-0.0257			1.6406	0.0553			1.6406	0.1203
1.6484	0.1177			1.6484	0.0463			1.6484	0.0342			1.6484	0.0271
1.6561	0.0309			1.6561	-0.0451			1.6561	-0.0362			1.6561	0.1038
1.6639	-0.1198			1.6639	-0.0327			1.6639	-0.0181			1.6639	0.136
1.6717	0.00632			1.6717	-0.0728			1.6717	0.0833			1.6717	0.1511
1.6794	0.0592			1.6794	-0.0719			1.6794	-0.0949			1.6794	0.0378
1.6872	0.0452			1.6872	0.0151			1.6872	0.0226			1.6872	-0.00225
												--
												--
												--
												--
												--
												--
												--
												--
												--
												--
												--
												--
												--
												--
												--
												--
												--
												--
												--
												--
												--
												--
												--
												--
												--
												--
												--
												--
												--
												--
												--
												--

## Sheet: Figure 1H
	PM 35		PM35 fit		FP1 35		FP1 35 fit		FP2 35		P2 35 fit		FP4 35		FP4 35 fit
0.9958	0.0111	0.9958	0.09757	0.9958	0.0489	0.9958	0.16104	0.9958	0.0153	0.9958	0.1024	0.9958	0.0138	0.9958	0.11917
1.0036	0.0784	1.0005	0.1076	1.0036	0.0309	1.00278	0.18083	1.0036	0.0803	1.00209	0.11726	1.0036	0.0855	1.00129	0.1298
1.0114	0.1606	1.00521	0.1184	1.0114	0.00572	1.00977	0.2023	1.0114	0.049	1.00837	0.13372	1.0114	0.1218	1.00677	0.14145
1.0191	0.1755	1.00991	0.13002	1.0191	0.1413	1.01675	0.22547	1.0191	0.035	1.01466	0.15185	1.0191	0.1569	1.01226	0.15417
1.0269	0.1927	1.01461	0.14246	1.0269	0.0774	1.02374	0.25036	1.0269	0.1742	1.02094	0.17171	1.0269	0.1374	1.01775	0.168
1.0347	0.215	1.01932	0.15577	1.0347	0.062	1.03072	0.27695	1.0347	0.1576	1.02723	0.19335	1.0347	0.1745	1.02324	0.18298
1.0425	0.2252	1.02402	0.16996	1.0425	0.1373	1.0377	0.30523	1.0425	0.1932	1.03351	0.2168	1.0425	0.2389	1.02872	0.19914
1.0502	0.2742	1.02872	0.18504	1.0502	0.2203	1.04469	0.33514	1.0502	0.3034	1.0398	0.24207	1.0502	0.1756	1.03421	0.21653
1.058	0.2142	1.03343	0.20103	1.058	0.244	1.05167	0.36661	1.058	0.2893	1.04608	0.26915	1.058	0.3779	1.0397	0.23516
1.0658	0.3835	1.03813	0.21793	1.0658	0.157	1.05865	0.39954	1.0658	0.3136	1.05237	0.29799	1.0658	0.3487	1.04519	0.25503
1.0736	0.3595	1.04283	0.23575	1.0736	0.3914	1.06564	0.43379	1.0736	0.3359	1.05865	0.32854	1.0736	0.3576	1.05067	0.27615
1.0813	0.3861	1.04754	0.25449	1.0813	0.3905	1.07262	0.46923	1.0813	0.4466	1.06494	0.3607	1.0813	0.3755	1.05616	0.2985
1.0891	0.407	1.05224	0.27413	1.0891	0.4235	1.07961	0.50567	1.0891	0.4257	1.07123	0.39434	1.0891	0.4512	1.06165	0.32207
1.0969	0.4443	1.05694	0.29465	1.0969	0.4709	1.08659	0.5429	1.0969	0.5246	1.07751	0.42929	1.0969	0.5337	1.06713	0.34681
1.1047	0.6245	1.06165	0.31603	1.1047	0.489	1.09357	0.58069	1.1047	0.6525	1.0838	0.46538	1.1047	0.5238	1.07262	0.37268
1.1124	0.5162	1.06635	0.33824	1.1124	0.6261	1.10056	0.6188	1.1124	0.6703	1.09008	0.50238	1.1124	0.5931	1.07811	0.3996
1.1202	0.6106	1.07105	0.36124	1.1202	0.6365	1.10754	0.65695	1.1202	0.6926	1.09637	0.54004	1.1202	0.6166	1.0836	0.42749
1.128	0.7186	1.07576	0.38498	1.128	0.7313	1.11453	0.69485	1.128	0.8048	1.10265	0.57808	1.128	0.6585	1.08908	0.45626
1.1358	0.7433	1.08046	0.40941	1.1358	0.8112	1.12151	0.73219	1.1358	0.8968	1.10894	0.61619	1.1358	0.7997	1.09457	0.48579
1.1435	0.724	1.08516	0.43445	1.1435	0.7783	1.12849	0.76866	1.1435	0.8848	1.11522	0.65405	1.1435	0.8047	1.10006	0.51596
1.1513	0.8269	1.08987	0.46004	1.1513	0.8839	1.13548	0.80393	1.1513	0.7896	1.12151	0.69131	1.1513	0.8298	1.10555	0.54663
1.1591	0.8389	1.09457	0.4861	1.1591	0.8855	1.14246	0.83768	1.1591	0.977	1.12779	0.72762	1.1591	0.8283	1.11103	0.57763
1.1668	0.9545	1.09927	0.51254	1.1668	0.9433	1.14944	0.86959	1.1668	0.9826	1.13408	0.76261	1.1668	0.8667	1.11652	0.6088
1.1746	0.9496	1.10398	0.53927	1.1746	1	1.15643	0.89934	1.1746	0.9764	1.14037	0.79591	1.1746	0.9918	1.12201	0.63996
1.1824	0.9476	1.10868	0.56617	1.1824	0.9001	1.16341	0.92664	1.1824	0.9274	1.14665	0.82718	1.1824	0.9232	1.1275	0.67092
1.1902	0.9358	1.11339	0.59315	1.1902	0.9573	1.1704	0.95121	1.1902	0.9777	1.15294	0.85606	1.1902	0.9723	1.13298	0.70148
1.1979	0.9366	1.11809	0.62009	1.1979	0.9414	1.17738	0.97278	1.1979	1	1.15922	0.88221	1.1979	0.9585	1.13847	0.73144
1.2057	0.9599	1.12279	0.64687	1.2057	0.9394	1.18436	0.99113	1.2057	0.8764	1.16551	0.90533	1.2057	0.967	1.14396	0.76058
1.2135	1	1.1275	0.67336	1.2135	0.9348	1.19135	1.00605	1.2135	0.9036	1.17179	0.92515	1.2135	0.9519	1.14944	0.78871
1.2212	0.9741	1.1322	0.69945	1.2212	0.8684	1.19833	1.01739	1.2212	0.8709	1.17808	0.94143	1.2212	0.9697	1.15493	0.8156
1.229	0.9787	1.1369	0.72499	1.229	0.8813	1.20532	1.02501	1.229	0.901	1.18436	0.95395	1.229	1	1.16042	0.84105
1.2368	0.8807	1.14161	0.74986	1.2368	0.8288	1.2123	1.02884	1.2368	0.8958	1.19065	0.96258	1.2368	0.9784	1.16591	0.86486
1.2446	0.8791	1.14631	0.77393	1.2446	0.8669	1.21928	1.02882	1.2446	0.8036	1.19693	0.96719	1.2446	0.8821	1.17139	0.88685
1.2523	0.8772	1.15101	0.79706	1.2523	0.8031	1.22627	1.02497	1.2523	0.8195	1.20322	0.96773	1.2523	0.9072	1.17688	0.90682
1.2601	0.7792	1.15572	0.81914	1.2601	0.7882	1.23325	1.01731	1.2601	0.7431	1.20951	0.9642	1.2601	0.8526	1.18237	0.92462
1.2679	0.7879	1.16042	0.84003	1.2679	0.7527	1.24023	1.00595	1.2679	0.6426	1.21579	0.95664	1.2679	0.864	1.18786	0.94009
1.2756	0.8313	1.16512	0.85961	1.2756	0.7018	1.24722	0.991	1.2756	0.6762	1.22208	0.94513	1.2756	0.8417	1.19334	0.9531
1.2834	0.731	1.16983	0.87777	1.2834	0.7178	1.2542	0.97263	1.2834	0.6734	1.22836	0.92984	1.2834	0.7702	1.19883	0.96354
1.2912	0.8269	1.17453	0.8944	1.2912	0.7142	1.26119	0.95103	1.2912	0.6741	1.23465	0.91094	1.2912	0.6369	1.20432	0.97131
1.2989	0.6577	1.17923	0.9094	1.2989	0.636	1.26817	0.92644	1.2989	0.5117	1.24093	0.88867	1.2989	0.6946	1.2098	0.97635
1.3067	0.5602	1.18394	0.92268	1.3067	0.621	1.27515	0.89912	1.3067	0.4897	1.24722	0.8633	1.3067	0.7023	1.21529	0.97861
1.3145	0.6139	1.18864	0.93416	1.3145	0.5896	1.28214	0.86935	1.3145	0.4811	1.2535	0.83511	1.3145	0.6261	1.22078	0.97807
1.3222	0.5576	1.19334	0.94376	1.3222	0.5279	1.28912	0.83742	1.3222	0.5127	1.25979	0.80445	1.3222	0.6299	1.22627	0.97474
1.33	0.5593	1.19805	0.95142	1.33	0.5413	1.29611	0.80366	1.33	0.4436	1.26607	0.77165	1.33	0.5267	1.23175	0.96864
1.3378	0.3284	1.20275	0.95709	1.3378	0.4759	1.30309	0.76838	1.3378	0.4669	1.27236	0.73707	1.3378	0.4271	1.23724	0.95984
1.3456	0.3334	1.20745	0.96075	1.3456	0.393	1.31007	0.7319	1.3456	0.3276	1.27865	0.70108	1.3456	0.4549	1.24273	0.9484
1.3533	0.4208	1.21216	0.96236	1.3533	0.4116	1.31706	0.69456	1.3533	0.2978	1.28493	0.66404	1.3533	0.4238	1.24822	0.93443
1.3611	0.3467	1.21686	0.96191	1.3611	0.3019	1.32404	0.65666	1.3611	0.2552	1.29122	0.6263	1.3611	0.3998	1.2537	0.91805
1.3689	0.354	1.22156	0.95942	1.3689	0.2628	1.33102	0.61851	1.3689	0.2294	1.2975	0.58823	1.3689	0.2757	1.25919	0.89939
1.3766	0.2448	1.22627	0.95488	1.3766	0.3046	1.33801	0.5804	1.3766	0.2173	1.30379	0.55014	1.3766	0.3285	1.26468	0.87863
1.3844	0.2171	1.23097	0.94834	1.3844	0.2825	1.34499	0.5426	1.3844	0.1963	1.31007	0.51235	1.3844	0.3431	1.27017	0.85592
1.3922	0.2586	1.23567	0.93984	1.3922	0.231	1.35198	0.50538	1.3922	0.1931	1.31636	0.47515	1.3922	0.3103	1.27565	0.83145
1.3999	0.229	1.24038	0.92942	1.3999	0.2517	1.35896	0.46895	1.3999	0.1663	1.32264	0.4388	1.3999	0.2968	1.28114	0.80542
1.4077	0.1951	1.24508	0.91715	1.4077	0.2373	1.36594	0.43352	1.4077	0.1075	1.32893	0.40352	1.4077	0.235	1.28663	0.77803
1.4155	0.1608	1.24978	0.90312	1.4155	0.143	1.37293	0.39927	1.4155	0.0448	1.33521	0.36951	1.4155	0.1933	1.29211	0.74949
1.4232	0.0792	1.25449	0.8874	1.4232	0.1818	1.37991	0.36636	1.4232	0.00765	1.3415	0.33695	1.4232	0.1621	1.2976	0.72001
1.431	0.1409	1.25919	0.87009	1.431	0.1169	1.38689	0.3349	1.431	0.1176	1.34779	0.30596	1.431	0.1301	1.30309	0.68979
1.4388	0.0855	1.26389	0.8513	1.4388	0.0834	1.39388	0.30501	1.4388	0.0554	1.35407	0.27665	1.4388	0.127	1.30858	0.65906
1.4465	0.1088	1.2686	0.83114	1.4465	0.1041	1.40086	0.27674	1.4465	0.0531	1.36036	0.2491	1.4465	0.1075	1.31406	0.628
1.4543	0.1344	1.2733	0.80972	1.4543	0.0578	1.40785	0.25016	1.4543	0.0405	1.36664	0.22335	1.4543	0.1096	1.31955	0.59681
1.4621	0.0706	1.278	0.78717	1.4621	0.0222	1.41483	0.22528	1.4621	-0.00105	1.37293	0.19941	1.4621	0.0856	1.32504	0.56568
1.4698	0.0195	1.28271	0.76362	1.4698	0.012	1.42181	0.20212	1.4698	0.0227	1.37921	0.17729	1.4698	0.0838	1.33053	0.53479
1.4776	0.0189	1.28741	0.73918	1.4776	0.0248	1.4288	0.18067	1.4776	0.0474	1.3855	0.15697	1.4776	0.1338	1.33601	0.5043
1.4854	0.0324	1.29211	0.71401	1.4854	0.0685	1.43578	0.16089	1.4854	0.0442	1.39178	0.13838	1.4854	0.0491	1.3415	0.47436
1.4931	0.0399	1.29682	0.68821	1.4931	0.099	1.44277	0.14274	1.4931	0.0336	1.39807	0.12149	1.4931	0.0758	1.34699	0.4451
1.5009	0.0623	1.30152	0.66194	1.5009	0.0303	1.44975	0.12616	1.5009	0.0156	1.40435	0.1062	1.5009	0.0152	1.35247	0.41666
1.5086	0.074	1.30622	0.63531	1.5086	0.00104	1.45673	0.1111	1.5086	0.0721	1.41064	0.09245	1.5086	0.0461	1.35796	0.38913
1.5164	0.2233	1.31093	0.60844	1.5164	0.102	1.46372	0.09747	1.5164	0.1439	1.41693	0.08014	1.5164	0.1638	1.36345	0.36261
1.5242	0.3942	1.31563	0.58147	1.5242	0.0818	1.4707	0.08519	1.5242	0.256	1.42321	0.06918	1.5242	0.25	1.36894	0.33717
1.5319	0.1399	1.32033	0.55451	1.5319	0.0603	1.47768	0.07422	1.5319	0.0988	1.4295	0.05947	1.5319	0.1418	1.37442	0.31287
1.5397	0.035	1.32504	0.52767	1.5397	-0.0573	1.48467	0.06487	1.5397	0.1224	1.43578	0.0509	1.5397	0.0544	1.37991	0.28976
1.5475	0.00964	1.32974	0.50106	1.5475	-0.0559	1.49165	0.05953	1.5475	0.1029	1.44207	0.04338	1.5475	0.0145	1.3854	0.26788
1.5552	0.072	1.33444	0.47477	1.5552	-0.0603	1.49864	0.06711	1.5552	0.0739	1.44835	0.03682	1.5552	0.0772	1.39089	0.24724
1.563	0.0266	1.33915	0.4489	1.563	-0.0465	1.50562	0.10319	1.563	0.0145	1.45464	0.03112	1.563	0.0209	1.39637	0.22785
1.5708	0.0457	1.34385	0.42354	1.5708	-0.059	1.5126	0.16711	1.5708	0.0809	1.46092	0.02619	1.5708	0.0459	1.40186	0.2097
1.5785	0.0248	1.34856	0.39876	1.5785	-0.1011	1.51959	0.21434	1.5785	0.1501	1.46721	0.02195	1.5785	0.0778	1.40735	0.19279
1.5863	0.0275	1.35326	0.37462	1.5863	-0.0239	1.52657	0.19484	1.5863	0.1337	1.47349	0.01833	1.5863	0.0119	1.41283	0.17708
1.594	0.0268	1.35796	0.35119	1.594	-0.0341	1.53356	0.12383	1.594	0.1278	1.47978	0.01529	1.594	0.0302	1.41832	0.16255
1.6018	-0.0239	1.36267	0.32853	1.6018	-0.0945	1.54054	0.05873	1.6018	0.1743	1.48607	0.01313	1.6018	0.0463	1.42381	0.14915
1.6096	-0.045	1.36737	0.30667	1.6096	-0.092	1.54752	0.02576	1.6096	0.0145	1.49235	0.01348	1.6096	0.0812	1.4293	0.13685
1.6173	-0.0214	1.37207	0.28566	1.6173	-0.0903	1.55451	0.01447	1.6173	0.1534	1.49864	0.02189	1.6173	0.00012001	1.43478	0.1256
1.6251	0.0151	1.37678	0.26552	1.6251	0.0219	1.56149	0.01073	1.6251	-0.00791	1.50492	0.04929	1.6251	0.062	1.44027	0.11534
1.6329	-0.0267	1.38148	0.24627	1.6329	-0.1349	1.56847	0.00875	1.6329	0.0179	1.51121	0.104	1.6329	0.0326	1.44576	0.10602
1.6406	-0.0579	1.38618	0.22793	1.6406	-0.0543	1.57546	0.00722	1.6406	0.0253	1.51749	0.17226	1.6406	-0.0021	1.45125	0.09758
1.6484	-0.0214	1.39089	0.2105	1.6484	-0.0658	1.58244	0.00594	1.6484	0.00346	1.52378	0.21351	1.6484	0.0251	1.45673	0.08998
1.6561	-0.0798	1.39559	0.19399	1.6561	-0.0383	1.58943	0.00487	1.6561	0.00637	1.53006	0.19564	1.6561	0.024	1.46222	0.08314
1.6639	-0.0124	1.40029	0.1784	1.6639	-0.0343	1.59641	0.00398	1.6639	0.1387	1.53635	0.13223	1.6639	0.0218	1.46771	0.07701
1.6717	-0.0359	1.405	0.16371	1.6717	0.0186	1.60339	0.00324	1.6717	0.0177	1.54263	0.06612	1.6717	0.0119	1.4732	0.07154
1.6794	0.0191	1.4097	0.1499	1.6794	-0.0507	1.61038	0.00263	1.6794	0.00927	1.54892	0.02482	1.6794	0.091	1.47868	0.06668
1.6872	0.019	1.4144	0.13697	1.6872	0.0228	1.61736	0.00212	1.6872	0.1185	1.55521	0.0074	1.6872	0.023	1.48417	0.06237
		1.41911	0.12489			1.62435	0.00171			1.56149	0.00215			1.48966	0.05856
		1.42381	0.11363			1.63133	0.00137			1.56778	0.000906975			1.49514	0.05522
		1.42851	0.10316			1.63831	0.0011			1.57406	0.000589943			1.50063	0.05267
		1.43322	0.09346			1.6453	0.000872033			1.58035	0.000445434			1.50612	0.05525
		1.43792	0.08449			1.65228	0.000691551			1.58663	0.00034354			1.51161	0.08482
		1.44262	0.07622			1.65926	0.000546376			1.59292	0.000264561			1.51709	0.17023
		1.44733	0.06861			1.66625	0.000430065			1.5992	0.000202924			1.52258	0.25063
		1.45203	0.06163			1.67323	0.000337251			1.60549	0.000154994			1.52807	0.21271
		1.45673	0.05524			1.68022	0.00026348			1.61177	0.000117886			1.53356	0.1108
		1.46144	0.04941			1.6872	0.000205077			1.61806	8.92853e-05			1.53904	0.05419
		1.46614	0.04409							1.62435	6.73386e-05			1.54453	0.04053
		1.47084	0.03927							1.63063	5.05727e-05			1.55002	0.03839
		1.47555	0.0349							1.63692	3.78212e-05			1.5555	0.03765
		1.48025	0.03095							1.6432	2.81659e-05			1.56099	0.03709
		1.48495	0.02739							1.64949	2.08871e-05			1.56648	0.03661
		1.48966	0.02418							1.65577	1.54242e-05			1.57197	0.03622
		1.49436	0.02133							1.66206	1.13421e-05			1.57745	0.03588
		1.49906	0.0191							1.66834	8.30521e-06			1.58294	0.0356
		1.50377	0.02072							1.67463	6.05588e-06			1.58843	0.03537
		1.50847	0.04392							1.68091	4.39715e-06			1.59392	0.03517
		1.51317	0.13136							1.6872	3.17931e-06			1.5994	0.03501
		1.51788	0.28968											1.60489	0.03488
		1.52258	0.39099											1.61038	0.03477
		1.52728	0.31277											1.61587	0.03468
		1.53199	0.14894											1.62135	0.03461
		1.53669	0.0447											1.62684	0.03455
		1.54139	0.01144											1.63233	0.0345
		1.5461	0.00516											1.63781	0.03447
		1.5508	0.00398											1.6433	0.03443
		1.5555	0.00339											1.64879	0.03441
		1.56021	0.0029											1.65428	0.03439
		1.56491	0.00247											1.65976	0.03437
		1.56961	0.0021											1.66525	0.03436
		1.57432	0.00179											1.67074	0.03435
		1.57902	0.00152											1.67623	0.03434
		1.58373	0.00128											1.68171	0.03433
		1.58843	0.00108											1.6872	0.03433
		1.59313	0.0009121
		1.59784	0.000766772
		1.60254	0.000643223
		1.60724	0.000538429
		1.61195	0.000449747
		1.61665	0.000374869
		1.62135	0.00031179
		1.62606	0.000258772
		1.63076	0.000214311
		1.63546	0.00017711
		1.64017	0.000146054
		1.64487	0.000120187
		1.64957	9.86894e-05
		1.65428	8.08643e-05
		1.65898	6.61173e-05
		1.66368	5.39443e-05
		1.66839	4.39185e-05
		1.67309	3.56797e-05
		1.67779	2.89246e-05
		1.6825	2.33984e-05
		1.6872	1.88875e-05

## Sheet: Figure 1I
PM	2.4
PM+FP1	2.5
PM+FP2	2.5
PM+FP3	2.5

## Sheet: Figure 1J
PM	PM	2.3	37.4
PM+FP1	PM+FP1	2.4	21.2
PM+FP2	PM+FP2	2.5	20.8
PM+FP3	PM+FP3	2.3	36.5

## Sheet: Figure 2B
Distance	Height
0	0.4155
1.95392	0.6972
3.90784	0.62711
5.86177	0.5079
7.81569	0.45802
9.76961	0.68882
11.7235	0.46058
13.6775	0.57789
15.6314	0.35602
17.5853	0.61108
19.5392	0.47549
21.4931	0.43032
23.4471	0.58057
25.401	0.41234
27.3549	0.64149
29.3088	0.71335
31.2628	0.73109
33.2167	0.29285
35.1706	0.62771
37.1245	0.64075
39.0784	0.49266
41.0324	0.39317
42.9863	0.96886
44.9402	0.79432
46.8941	0.82956
48.8481	0.85161
50.802	0.53619
52.7559	0.87263
54.7098	0.83872
56.6637	0.75396
58.6177	0.7511
60.5716	1.10897
62.5255	0.78373
64.4794	0.84078
66.4334	1.06036
68.3873	0.62454
70.3412	0.89445
72.2951	0.99919
74.249	0.49284
76.203	0.64614
78.1569	0.60101
80.1108	0.78634
82.0647	0.62587
84.0186	0.40259
85.9726	0.39216
87.9265	0.30017
89.8804	0.1723
91.8343	0.52226
93.7883	0.54258
95.7422	0.91921
97.6961	0.4603
99.65	0.19539
101.604	0.51596
103.558	0.40423
105.512	0.58966
107.466	0.20453
109.42	0.26339
111.374	0.27321
113.327	0.66318
115.281	0.29274
117.235	0.35767
119.189	0.63765
121.143	0.26496
123.097	0.26971
125.051	0.38118
127.005	0.40183
128.959	0.88707
130.913	0.72743
132.867	0.25664
134.821	0.54384
136.775	0.46596
136.775	0.46596
138.775	0.43236
140.776	0.37449
142.777	0.81852
144.778	0.84571
146.778	0.76038
148.779	1.02313
150.78	0.35067
152.781	0.17964
154.781	0.66132
156.782	0.76738
158.783	1.00756
160.784	0.32215
162.785	0.24936
164.785	0.64169
166.786	0.93485
168.787	1.07109
170.788	1.20821
172.788	1.19898
174.789	1.0382
176.79	1.01691
178.791	1.03292
180.791	1.073
182.792	0.85245
184.793	0.49449
186.794	0.7261
188.795	1.02183
190.795	1.13526
192.796	0.73738
194.797	0.38023
196.798	0.87416
198.798	0.38948
200.799	0.6304
202.8	0.67163
204.801	0.62015
206.801	0.4725
208.802	0.34093
210.803	0.3816
212.804	0.54878
214.805	0.49748
216.805	0.34484
218.806	0.39148
220.807	0.36099
222.808	0.45424
224.808	0.56683
226.809	0.77399
228.81	0.33412
230.811	0.56075
232.811	0.10254
234.812	0
236.813	0.21885
238.814	0.16087
240.815	0.84311
242.815	0.73046
244.816	0.59146
246.817	0.67197
248.818	0.69217
250.818	0.39395
252.819	0.31584
254.82	0.36881
256.821	0.42199
258.821	0.35642
260.822	0.59119
262.823	0.72094
262.823	0.72094
265.007	0.25527
267.19	0.94658
269.374	0.32995
271.558	0.41161
273.741	0.50841
275.925	0.47003
278.109	0.32648
280.292	0.59476
282.476	0.39418
284.66	0.57902
286.843	0.838
289.027	0.80374
291.211	0.287
293.394	0.73604
295.578	0.23822
297.762	0.43246
299.945	0.74562
302.129	0.24973
304.313	0.50005
306.496	0.6604
308.68	0.82595
310.864	0.75526
313.047	0.10532
315.231	0.87083
317.415	0.57171
319.598	1.07255
321.782	0.37848
323.965	0.81874
326.149	0.48782
328.333	0.64165
330.516	0.77113
332.7	0.33403
334.884	0.43037
337.067	0.20405
339.251	0.01671
341.435	0.54814
343.618	0.49957
345.802	0.81712
347.986	0.40148
350.169	0.34473
350.169	0.34473
352.26	0.46315
354.351	0.13185
356.441	0.03883
358.532	0.63528
360.623	0.48554
362.713	0.51718
364.804	0.2558
366.895	0.16828
368.985	0.20277
371.076	0.26448
373.167	0.35361
375.257	0.29889
377.348	0.48348
379.439	0.60062
381.529	0.4204
383.62	0.61967
385.71	0.47193
387.801	0.22546
389.892	0.34941
391.982	0.55369
394.073	0.80423
396.164	0.57133
398.254	0.39902
400.345	0.30111
402.436	0.90221
404.526	0.95024
406.617	0.88234
408.708	1.157
410.798	1.07973
412.889	0.77623
414.98	0.60862
417.07	0.6411
419.161	0.76586
421.252	0.77488
423.342	0.96468
425.433	0.37081
427.524	0.308
429.614	0.63837
431.705	0.47161
433.795	0.42211
435.886	0.14692
437.977	0.16816
440.067	0.14711
442.158	0.2945
444.249	0.28234
446.339	0.33772
448.43	0.51357
450.521	0.5048
452.611	0.57285
454.702	0.52735
456.793	0.61093
458.883	0.80714
460.974	0.84451
463.065	0.27439
465.155	0.29796
465.155	0.29796
467.39	0.31949
469.624	0.73584
471.858	0.50228
474.092	0.4781
476.327	0.51906
478.561	0.36073
480.795	0.49172
483.03	0.19323
485.264	0.80075
487.498	0.60866
489.732	0.71099
491.967	0.46691
494.201	0.95615
496.435	0.55519
498.67	0.80155
500.904	0.91026
503.138	0.75665
505.373	0.82158
507.607	0.76298
509.841	0.83705
512.075	1.04808
514.31	0.79552
516.544	1.02467
518.778	0.71643
521.013	0.88692
523.247	1.01196
525.481	1.04069
527.715	0.79909
529.95	1.14136
532.184	0.57128
534.418	0.46674
536.653	0.76394
538.887	0.97743
541.121	0.62421
543.356	0.79114
545.59	0.76697
547.824	0.8471
550.058	1.07114
552.293	0.73223
554.527	0.8673
556.761	0.65748
558.996	0.33518
561.23	0.78226
563.464	0.88062
565.698	0.29157
567.933	0.4629
570.167	0.48183
572.401	0.4187
574.636	0.68923
576.87	0.35639
579.104	0.25144
581.339	0.47547
583.573	0.7572
585.807	0.68253

## Sheet: Figure 2D
Distance	Height
0	0.43463
2.65802	0.49201
5.31605	0.52459
7.97407	0.46522
10.6321	0.33015
13.2901	0.37474
15.9481	0.33923
18.6062	0.22659
21.2642	0.49968
23.9222	0.49184
26.5802	0.16357
29.2383	0.31651
31.8963	0.29469
34.5543	0.32219
37.2123	0.33235
39.8704	0.8403
42.5284	1.06205
45.1864	1.16805
47.8444	0.87593
50.5025	1.22263
53.1605	1.11794
55.8185	1.05301
58.4765	0.91683
61.1345	0.56956
63.7926	0.25209
66.4506	0.25094
69.1086	0.51597
71.7666	0.37559
74.4247	0.93966
77.0827	0.5756
79.7407	0.4925
82.3987	0.37357
85.0568	0.29821
87.7148	0.28678
90.3728	0.29193
93.0308	0.2063
95.6889	0.38809
98.3469	0.41581
101.005	0.16587
103.663	0.48558
103.663	0.48558
105.635	0.21997
107.607	0.17134
109.579	0.27178
111.552	0.19421
113.524	0.29302
115.496	0.64898
117.468	0.58151
119.44	0.51313
121.412	0.64521
123.385	0.99352
125.357	1.17588
127.329	1.07309
129.301	1.25781
131.273	0.97385
133.246	1.44358
135.218	1.32095
137.19	1.32312
139.162	1.22608
141.134	1.23006
143.106	1.14225
145.079	1.11419
147.051	0.90307
149.023	1.06447
150.995	0.87218
152.967	0.59892
154.939	0.61453
156.912	0.52886
158.884	0.31211
160.856	0.37608
162.828	0.13162
164.8	0.39225
166.772	0.45445
168.745	0.29533
170.717	0.16186
172.689	0.16411
174.661	0.27437
176.633	0.38728
178.605	0.53389
180.578	0.23729
182.55	0.40491
184.522	0.46357
186.494	0.17266
188.466	0.26073
190.439	0.06681
192.411	0.14323
194.383	0
196.355	0.16706
198.327	0.38615
200.299	0.04132
202.272	0.23077
202.272	0.23077
204.225	0.13495
206.179	0.223
208.133	0.28179
210.087	0.28076
212.04	0.25744
213.994	0.20532
215.948	0.26874
217.902	0.27546
219.856	0.37773
221.809	0.44974
223.763	0.65628
225.717	0.64813
227.671	0.5889
229.625	0.67831
231.578	0.74386
233.532	0.50132
235.486	0.43568
237.44	0.44088
239.393	0.49582
241.347	0.01818
243.301	0.2477
245.255	0.0567
247.209	0.43847
249.162	0.06045
251.116	0.05918
253.07	0.25904
255.024	0.09348
256.978	0.10688
258.931	0.1678
260.885	0.34053
262.839	0.25259
264.793	0.12849
266.746	0.28623
268.7	0.41704
270.654	0.31754
272.608	0.30616
274.562	0.25782
276.515	0.25709
278.469	0.28968
280.423	0.17731
282.377	0.22375
284.33	0.35615
286.284	0.46159
288.238	0.06159
290.192	0.28087
292.146	0.33644
294.099	0.38471
296.053	0.31505
298.007	0.28126
299.961	0.25805
301.915	0.3349
303.868	0.34379
305.822	0.28459
307.776	0.26794
309.73	0.26619
311.683	0.35016
313.637	0.53101
315.591	1.10274
317.545	1.18189
319.499	1.17178
321.452	1.27361
323.406	1.22054
325.36	1.2386
327.314	1.14846
329.268	1.0717
331.221	1.02503
333.175	0.73916
335.129	0.57804
337.083	0.53591
339.036	0.37629
340.99	0.48023
342.944	0.46249
344.898	0.28191
346.852	0.46826
348.805	0.25414
350.759	0.48685
352.713	0.26688
352.713	0.26688
355.475	0.48916
358.237	0.39241
360.999	0.42316
363.761	0.23255
366.524	0.29214
369.286	0.1358
372.048	0.35214
374.81	0.36831
377.572	0.20216
380.334	0.31608
383.096	0.20306
385.859	0.44062
388.621	0.4002
391.383	0.41881
394.145	0.71492
396.907	1.15349
399.669	1.13042
402.431	1.34565
405.193	1.17787
407.956	1.36317
410.718	1.24037
413.48	1.51661
416.242	1.3285
419.004	1.00052
421.766	0.91998
424.528	0.60788
427.291	0.45662
430.053	0.31178
432.815	0.25827
435.577	0.47333
438.339	0.34169
441.101	0.23861
441.101	0.23861
443.736	0.42298
446.371	0.16844
449.006	0.25595
451.642	0.5204
454.277	0.42407
456.912	0.4017
459.547	0.37552
462.182	0.41463
464.817	0.42724
467.452	0.19902
470.087	0.42939
472.722	0.31411
475.357	0.4938
477.992	0.12862
480.627	0.37832
483.262	0.54564
485.897	0.66998
488.533	0.79527
491.168	0.73079
493.803	0.75442
496.438	0.6068
499.073	0.43796
501.708	0.3143
504.343	0.44188
506.978	0.35141
509.613	0.30566
512.248	0.40868
514.883	0.29947
517.518	0.5656
520.153	0.23215
522.788	1.05622
525.423	0.98284
528.059	1.03936
530.694	1.18743
533.329	1.09139
535.964	1.21499
538.599	1.25932
541.234	1.29394
543.869	1.19372
546.504	1.46394
549.139	1.10033
551.774	1.10711
554.409	1.01419
557.044	0.59903
559.679	0.36655
562.314	0.22808
564.95	0.39639
567.585	0.46839
570.22	0.25236
572.855	0.24864
575.49	0.34363
578.125	0.36914
580.76	0.35004

## Sheet: Figure 3B
Distance	Height
0	0.45817
2.34736	0.37293
4.69473	0.39448
7.04209	0.66868
9.38946	0.18652
11.7368	0.3262
14.0842	0.4981
16.4316	0.25306
18.7789	0.4234
21.1263	0.38698
23.4736	0.53318
25.821	0.52683
28.1684	1.09059
30.5157	1.0762
32.8631	1.1876
35.2105	1.27432
37.5578	1.22972
39.9052	0.91239
42.2525	0.88225
44.5999	0.63483
46.9473	0.5839
49.2946	0.43812
51.642	0.72502
53.9894	0.58297
56.3367	0.66542
58.6841	1.00554
61.0315	1.01817
63.3788	1.22739
65.7262	1.32422
68.0736	1.23738
70.4209	0.78934
72.7683	0.705
75.1157	0.70022
77.463	0.57488
79.8104	0.54391
82.1577	0.60084
84.5051	0.33969
86.8525	0.58537
89.1998	0.28046
91.5472	0.37143
93.8946	0.35455
96.2419	0.30082
98.5893	0.40104
100.937	0.05332
103.284	0.44985
105.631	0.44447
107.979	0.69663
110.326	0.93745
112.673	1.22451
115.021	1.71471
117.368	1.43438
119.716	1.11963
122.063	0.90394
124.41	0.31368
126.758	0.44083
129.105	0.49578
131.452	0.58221
133.8	0.22014
136.147	0.40173
138.494	0.42382
140.842	0
143.189	0.52816
145.537	0.18413
147.884	0.44248
150.231	0.76031
152.579	0.48446
154.926	0.65716
157.273	0.67479
159.621	0.80732
161.968	0.59596
164.315	0.9344
166.663	0.55678
169.01	0.71516
171.358	0.79707
173.705	1.01192
176.052	1.23799
178.4	1.39211
180.747	1.25529
183.094	0.64453
185.442	0.60576
187.789	0.52733
190.136	0.361
192.484	0.62652
194.831	0.26182
197.179	0.87571
199.526	1.28186
201.873	1.41766
204.221	1.0949
206.568	0.79263
208.915	0.44716
211.263	0.35194
213.61	0.26431
215.958	0.36547
218.305	0.45423
218.305	0.45423
220.568	0.50758
222.832	0.51655
225.095	0.57087
227.359	0.78241
229.622	0.91319
231.886	0.77162
234.149	0.66491
236.413	0.48491
238.676	0.3204
240.94	0.33539
243.203	0.3025
245.467	0.26633
247.73	0.37536
249.994	0.26235
252.257	0.27668
254.521	0.43701
256.784	0.61222
259.048	1.16488
261.311	1.18299
263.575	1.36178
265.838	1.36172
268.102	1.00415
270.365	0.77863
272.629	0.73956
274.892	0.32614
277.156	0.29072
279.419	0.54618
281.682	0.63744
283.946	0.40657
286.209	0.47345
288.473	0.4028
290.736	0.34103
293	0.18502
295.263	0.48491
297.527	0.60813
299.79	0.85636
302.054	0.94339
304.317	0.92997
306.581	0.51254
308.844	0.4402
311.108	0.81923
313.371	0.43944
315.635	0.32311
317.898	0.40631
320.162	0.49461
322.425	0.23933
324.689	0.41657
326.952	0.56199
329.216	0.68801
331.479	0.61526
333.743	0.79545
336.006	0.8385
338.27	0.71428
340.533	0.65103
342.797	0.77727
345.06	0.45153
347.324	0.51561
349.587	1.02738
351.851	1.11761
354.114	1.22215
356.378	1.22788
358.641	1.24829
360.905	0.45203
363.168	0.49326
365.432	0.9094
367.695	0.77124
369.958	0.67948
372.222	0.55187
374.485	0.46767
376.749	0.87428
376.749	0.87428
379.096	0.62693
381.444	0.62308
383.791	0.60493
386.138	0.58676
388.486	0.69737
390.833	0.67369
393.18	0.60385
395.528	0.56715
397.875	0.7711
400.223	0.57629
402.57	0.66128
404.917	0.61017
407.265	0.46106
409.612	0.61486
411.959	0.92277
414.307	0.80118
416.654	0.89755
419.001	0.67154
421.349	0.23451
423.696	0.5244
426.044	0.50064
428.391	0.34456
430.738	0.2651
433.086	0.54664
435.433	0.45052
437.78	0.64004
440.128	0.68794
442.475	0.62522
444.822	0.63656
447.17	0.85625
449.517	1.11227
451.865	1.12768
454.212	1.44314
456.559	1.04277
458.907	0.86729
461.254	0.85069
463.601	0.495
465.949	0.4565
468.296	0.59367
470.644	0.37873
472.991	0.53205
475.338	1.07755
477.686	0.87681
480.033	1.00037
482.38	0.63352
484.728	0.7011
487.075	0.57343
489.422	0.65539
491.77	0.6096
494.117	0.68196
496.464	0.61676
498.812	0.54471
501.159	0.61611
503.507	0.93177
505.854	1.23089
508.201	1.21346
510.549	1.22865
512.896	1.17393
515.243	1.42573
517.591	1.21263
519.938	0.58701
522.286	1.01656
524.633	0.9058
526.98	1.01831
529.328	0.98695
531.675	1.26915
534.022	1.34994
536.37	1.36304
538.717	0.96053
541.064	0.61675
543.412	0.6394
545.759	0.64703
548.107	0.56193
550.454	0.80172
552.801	0.34383
555.149	0.37249
557.496	0.62039
559.843	0.52987
562.191	0.47416
564.538	0.43281
566.885	0.55098
569.233	0.30912
571.58	0.70508
573.928	0.55091
576.275	0.64477
578.622	0.61291
580.97	0.62505

[truncated: 20 more sheets: Figure 3F, Figure3D, Figure 4B, Figure 4D, Figure 4F, Figure 5A, Figure 5B, Figure 5C, Figure 5D, Figure 5E, Figure 5F, Figure 6F, Figure 6G, Supplementary Figure 1A_x0009__x0009__x0009__x0009__x0009__x0009__x0009__x0009_, Supplementary Figure 1B_x0009__x0009__x0009__x0009__x0009__x0009__x0009__x0009_, Supplementary Figure 4A, Supplementary Figure 4B, Supporting Figure 6A, Supporting Figure 6B, Supplementary Figure 7]
